# Supplementary material for: Genome-wide identification of cyclic nucleotide-gated channel gene family in Solanum tuberosum and silencing of StCNGC2 provides resistance to Pectobacterium carotovorum
Source: Front Plant Sci. 2025 Jul 15;16:1614191. doi: 10.3389/fpls.2025.1614191 (PMC12303897; doi:10.3389/fpls.2025.1614191)
Supplement: Supplementary file 2 [file Table1.xlsx]

## Sheet: Table S1
Table S1. Potato CNGC gene structure analysis
Gene name	transmembrane region（aa)							Pfam:Ion_trans(aa)	cNMP/CNBD(aa)
StCNGC1	102-123	138-157	188-210	262-284	385-407			96-422	493-622
StCNGC2	120-142	152-174	209-228	243-265	272-294	423-445	464-477	113-445	521-647
StCNGC4	80-102	112-134	184-206	210-232	244-266	390-412		74-420	491-620
StCNGC5	64-86	158-180	193-212	227-248	361-383			64-393	464-595
StCNGC14	87-109	179-201	214-236	251-273	374-396			82-411	482-613
StCNGC8	99-121	265-287	395-417					99-427	498-626
StCNGC15-1	93-115	182-204	216-238	253-275	337-359	374-396		87-411	482-613
StCNGC15-2	38-60	127-149	162-184	199-221	325-347			32-356	427-558
StCNGC16	40-62	72-94	127-149	198-220	325-347			36-361	432-560
StCNGC17	87-109	124-143	178-200	210-227	248-270	373-395		81-410	481-612
StCNGC18	47-69	137-156	169-191	206-228	337-359			43-373	445-575
