# Supplementary material for: Genome-wide identification of cyclic nucleotide-gated channel gene family in Solanum tuberosum and silencing of StCNGC2 provides resistance to Pectobacterium carotovorum
Source: Front Plant Sci. 2025 Jul 15;16:1614191. doi: 10.3389/fpls.2025.1614191 (PMC12303897; doi:10.3389/fpls.2025.1614191)
Supplement: Supplementary file 3 [file Table2.xlsx]

## Sheet:  Table S2
Table S2. CNGCs members of Arabidopsis thaliana, Solanum tuberosum, Solanum lycopersicum, Zea mays L, Triticum aestivum L, Oryza sativa L, and Sorghum bicolor.
Gene name	RefSeq ID
	Arabidopsis thaliana	Solanum tuberosum	Solanum lycopersicum	Zea mays L	Triticum aestivum L	Oryza sativa L	Sorghum bicolor
CNGC1	NP_200125.1	XP_006345559.1	XP_010321519.1	/	EMS52907.1	XP_015625480.1 (OsCNGC1-1) XP_015643088.1 (OsCNGC1-2)	XP_021305320.1
CNGC2	NP_197045.1	XP_006338398.1	XP_004232184.1	NP_001344561.1 (ZmCNGC2-1) NP_001347472.1 (ZmCNGC2-2)	/	XP_015633172.2	XP_002466423.1
CNGC3	NP_001118537.1	/	/	/	/	/	/
CNGC4	NP_200236.1	XP_006367652.1	XP_004251491.1	NP_001141448.1 (ZmCNGC4-1) XP_008655080.1 (ZmCNGC4-2)	EMS51384.1	XP_015637795.1 (OsCNGC4-1) XP_015636095.1 (OsCNGC4-2)	XP_002458600.1
CNGC5	NP_200602.2	XP_006350103.1	XP_004242592.1 (SlCNGC5-1) NP_001355652.1 (SlCNGC5-2)	/	/	/	/
CNGC6	NP_001318278.1	/	/	XP_008674097.1	/	XP_015631537.1	XP_002442555.1
CNGC7	NP_001319014.1	/	/	/	/	XP_015620473.1	/
CNGC8	NP_173408.2	XP_015161733.1	XP_019068645.1	/	EMS46667.1	/	/
CNGC9	NP_194785.1	/	/	NP_001147588.2 (ZmCNGC9-1) XP_008644644.2 (ZmCNGC9-2)	/	XP_015635885.1	XP_002447205.1 (SbCNGC9-1) XP_002466752.1 (SbCNGC9-2)
CNGC10	NP_001184885.1	/	/	NP_001151461.1	/	/	/
CNGC11	NP_001325416.1	/	/	/	/	/	/
CNGC12	NP_850454.5	/	/	/	/	/	/
CNGC13	NP_001319839.1	/	/	/	/	/	/
CNGC14	NP_001324934.1	XP_006355198.1	XP_004245310.1	NP_001152538.1	EMS63717.1	XP_015612168.1	XP_002460654.1
CNGC15	NP_180393.1	XP_006340177.1 (StCNGC15-1) XP_006354401.1 (StCNGC15-2)	XP_010313416.1 (SlCNGC15-1) XP_004246915.2 (SlCNGC15-2)	XP_008645953.1	EMS66813.1	XP_015623986.1	XP_002452480.1
CNGC16	NP_190384.1	XP_006345036.1	XP_004236123.1	/	/	/	/
CNGC17	NP_194765.2	XP_015162521.1	XP_004242662.1	XP_020399640.1	EMS49230.1 (TuCNGC17-1) EMS45588.1 (TuCNGC17-2)	XP_015627288.1 (OsCNGC17-1) XP_015643413.1 (OsCNGC17-2)	XP_002454682.1 (SbCNGC17-1) XP_002436621.1 (SbCNGC17-2)
CNGC18	NP_196991.1	XP_006338546.1	XP_004232288.1	NP_001351906.1	/	/	XP_021308036.1
CNGC19	NP_188396.2	/	/	/	/	/	/
CNGC20	NP_566585.1	/	NP_001316156.1	XP_008646332.1	EMS50008.1	XP_015644050.1 (OsCNGC20-1) XP_015626187.1 (OsCNGC20-2)	XP_002452903.1
/ means not found
