# Supplementary material for: Genome-wide identification of cyclic nucleotide-gated channel gene family in Solanum tuberosum and silencing of StCNGC2 provides resistance to Pectobacterium carotovorum
Source: Front Plant Sci. 2025 Jul 15;16:1614191. doi: 10.3389/fpls.2025.1614191 (PMC12303897; doi:10.3389/fpls.2025.1614191)
Supplement: Supplementary file 4 [file Table3.xlsx]

## Sheet:  Table S3
Table S3. Information of conserved motifs in StCNGCs
Motif	E-Value	Sites	Width	Best Possible Match	Functions
1	1.4e-776	11	132	IGNMQTYLQSLTVRLEEWRVRRRDTEZWMRHRQLPZDLRERVRRYDQYKWLATRGVDEEEJLQNLPLDLRRDIKRHLCLDLVRRVPLFEQMDDQLLDAICERLKPSLYTEGTYIVREGDPVNEMLFIIRGRL	CNBD located at the C-terminal region
2	2.1e-316	11	65	QYJPRLYLIFPLSSZIIKTTGVVAETAWAGAAYNLLLYMLASHVVGACWYLLSIERQDSCWKQAC	transmembrane domain in the N-terminal region
3	8.3e-312	8	74	LPSSTRTVKALTEVEAFALRAEDLKFVANQFRRLHSKKLQHTFRFYSHHWRTWAACFIQAAWRRYKRRKLAKEL	unknown functions
4	2.3e-212	10	60	CLDIDRNLAIIVTVFRTIVDAFYLLHIYLQFRTAYVAPSSRVFGRGELVIDPKEIAKRYL	transmembrane domain in the N-terminal region
5	1.2e-196	10	49	FLAKYFYCLWWGLQNLSSLGQNLETSTYIGETLFAILJAILGLVLFALL	transmembrane domain in the N-terminal region
6	1.7e-153	11	29	TTBGGRTGFFNSITLGPGDFCGEELLTWA	transmembrane domain in the N-terminal region
7	1.3e-141	11	41	KKILDPRGKFVQRWNRIFLJSCLIALFVDPLFFYLPVISDE	transmembrane domain in the N-terminal region
8	3.1e-77	11	29	KKDFIIDLIAALPLPQIVIWFIIPALRGS	transmembrane domain in the N-terminal region
9	1.2e-37	8	15	MPKLQKPEEPDFSAE	unknown functions
10	2e-32	6	19	QQLGATILASRFAANTRRG	unknown functions
11	4e-23	11	17	FDFGIFADAVTNNVVSS	unknown functions
12	8.8e-19	6	29	CQYDYLDCGTLDEPGRIAWYNTSEVFSNC	CaMBD and the IQ domain
