# Supplementary material for: Genome-wide identification of cyclic nucleotide-gated channel gene family in Solanum tuberosum and silencing of StCNGC2 provides resistance to Pectobacterium carotovorum
Source: Front Plant Sci. 2025 Jul 15;16:1614191. doi: 10.3389/fpls.2025.1614191 (PMC12303897; doi:10.3389/fpls.2025.1614191)
Supplement: Supplementary file 5 [file Table4.xlsx]

## Sheet:  Table S4
Table S4. Functions of the cis-acting elements that found in the promoter region of each of StCNGC genes
Classification of cis-elements	Name of cis-elements	Function	StCNGC genes
Development related elements	circadian	involved in circadian control	StCNGC1
Development related elements	HD-Zip 1	involved in differentiation of the palisade mesophyll cells											StCNGC18
Development related elements	CAT-box	related to meristem expression								StCNGC15-2			StCNGC18
Development related elements	GCN4_motif	involved in endosperm expression	StCNGC1						StCNGC15-1				StCNGC18
Environmental stress related elements	TC-rich repeats	involved in defense and stress responsiveness	StCNGC1		StCNGC4	StCNGC5		StCNGC14	StCNGC15-1
Environmental stress related elements	LTR	involved in low-temperature responsiveness					StCNGC8
Environmental stress related elements	GC-motif	enhancer-like element involved in anoxic specific inducibility	StCNGC1
Environmental stress related elements	ARE	essential for anaerobic induction	StCNGC1	StCNGC2	StCNGC4	StCNGC5		StCNGC14	StCNGC15-1		StCNGC16		StCNGC18
Hormone-responsive elements	TGA-box	part of an auxin-responsive element					StCNGC8			StCNGC15-2
Hormone-responsive elements	TGA-element	auxin-responsive element								StCNGC15-2
Hormone-responsive elements	ABRE	involved in the abscisic acid responsiveness	StCNGC1	StCNGC2	StCNGC4		StCNGC8				StCNGC16		StCNGC18
Hormone-responsive elements	TCA-element	involved in salicylic acid responsiveness	StCNGC1	StCNGC2			StCNGC8
Hormone-responsive elements	GARE-motif	gibberellin-responsive element			StCNGC4		StCNGC8		StCNGC15-1
Hormone-responsive elements	AuxRR-core	involved in auxin responsiveness										StCNGC17
Hormone-responsive elements	TGACG-motif	involved in the MeJA-responsiveness		StCNGC2	StCNGC4		StCNGC8				StCNGC16
Hormone-responsive elements	CGTCA-motif	involved in the MeJA-responsiveness		StCNGC2	StCNGC4		StCNGC8				StCNGC16
Light-responsive elements	AE-box	part of a module for light response	StCNGC1	StCNGC2	StCNGC4	StCNGC5		StCNGC14	StCNGC15-1				StCNGC18
Light-responsive elements	AT1-motif	part of a light responsive module		StCNGC2
Light-responsive elements	G-Box	involved in light responsiveness	StCNGC1	StCNGC2	StCNGC4		StCNGC8	StCNGC14		StCNGC15-2	StCNGC16		StCNGC18
Light-responsive elements	LAMP-element	part of a light responsive element		StCNGC2					StCNGC15-1
Light-responsive elements	GA-motif	part of a light responsive element						StCNGC14
Light-responsive elements	TCT-motif	part of a light responsive element				StCNGC5	StCNGC8
Light-responsive elements	chs-CMA1a	part of a light responsive element									StCNGC16
Light-responsive elements	chs-CMA2a	part of a light responsive element						StCNGC14
Light-responsive elements	Gap-box	part of a light responsive element										StCNGC17
Light-responsive elements	GATA-motif	part of a light responsive element						StCNGC14	StCNGC15-1			StCNGC17
Light-responsive elements	I-box	part of a light responsive element				StCNGC5	StCNGC8	StCNGC14
Light-responsive elements	GT1-motif	light responsive element					StCNGC8	StCNGC14				StCNGC17	StCNGC18
Light-responsive elements	TCCC-motif	part of a light responsive element		StCNGC2								StCNGC17
Light-responsive elements	Box 4	part of a conserved DNA module involved in light responsiveness		StCNGC2	StCNGC4	StCNGC5	StCNGC8	StCNGC14	StCNGC15-1		StCNGC16	StCNGC17	StCNGC18
Light-responsive elements	ATCT-motif	part of a conserved DNA module involved in light responsiveness	StCNGC1
Light-responsive elements	ATC-motif	part of a conserved DNA module involved in light responsiveness	StCNGC1		StCNGC4
Promoter related elements	CAAT-box	common cis-acting element in promoter and enhancer regions	StCNGC1	StCNGC2		StCNGC5	StCNGC8	StCNGC14	StCNGC15-1	StCNGC15-2	StCNGC16	StCNGC17	StCNGC18
Promoter related elements	TATA-box	core promoter element around -30 bp of transcription start codon	StCNGC1	StCNGC2	StCNGC4	StCNGC5	StCNGC8	StCNGC14	StCNGC15-1	StCNGC15-2	StCNGC16	StCNGC17	StCNGC18
Site-binding related elements	MBSI	MYB binding site involved in flavonoid biosynthetic genes regulation		StCNGC2				StCNGC14
Site-binding related elements	AT-rich element	binding site of AT-rich DNA binding protein (ATBP-1)	StCNGC1					StCNGC14	StCNGC15-1
Site-binding related elements	MBS	MYB binding site involved in drought-inducibility				StCNGC5			StCNGC15-1		StCNGC16		StCNGC18
Site-binding related elements	CCAAT-box	MYBHv1 binding site					StCNGC8
Site-binding related elements	Box III	protein binding site											StCNGC18
Site-binding related elements	Unnamed__1	60K protein binding site											StCNGC18
Site-binding related elements	MRE	MYB binding site involved in light responsiveness			StCNGC4
Others	O2-site	involved in zein metabolism regulation				StCNGC5		StCNGC14		StCNGC15-2
Others	AT-rich sequence	element for maximal elicitor-mediated activation (2copies)										StCNGC17
Others	A-box	cis-acting regulatory element				StCNGC5				StCNGC15-2
Others		short_function	StCNGC1	StCNGC2	StCNGC4	StCNGC5	StCNGC8	StCNGC14	StCNGC15-1	StCNGC15-2	StCNGC16	StCNGC17	StCNGC18
Others	AAGAA-motif	unknown	StCNGC1	StCNGC2	StCNGC4	StCNGC5	StCNGC8						StCNGC18
Others	AT~TATA-box	unknown		StCNGC2				StCNGC14	StCNGC15-1				StCNGC18
Others	CAAT-box	unknown	StCNGC1	StCNGC2	StCNGC4	StCNGC5	StCNGC8	StCNGC14	StCNGC15-1	StCNGC15-2	StCNGC16	StCNGC17	StCNGC18
Others	ERE	unknown	StCNGC1	StCNGC2			StCNGC8	StCNGC14		StCNGC15-2	StCNGC16	StCNGC17
Others	MYB	unknown	StCNGC1	StCNGC2	StCNGC4	StCNGC5	StCNGC8	StCNGC14	StCNGC15-1	StCNGC15-2	StCNGC16	StCNGC17	StCNGC18
Others	MYC	unknown	StCNGC1	StCNGC2			StCNGC8	StCNGC14	StCNGC15-1	StCNGC15-2	StCNGC16	StCNGC17	StCNGC18
Others	Myc	unknown		StCNGC2							StCNGC16
Others	TATA	unknown	StCNGC1	StCNGC2				StCNGC14	StCNGC15-1		StCNGC16
Others	Unnamed__4	unknown	StCNGC1	StCNGC2	StCNGC4	StCNGC5	StCNGC8	StCNGC14	StCNGC15-1	StCNGC15-2	StCNGC16	StCNGC17	StCNGC18
Others	Unnamed__6	unknown	StCNGC1	StCNGC2						StCNGC15-2
Others	WUN-motif	unknown	StCNGC1	StCNGC2			StCNGC8	StCNGC14		StCNGC15-2		StCNGC17	StCNGC18
Others	as-1	unknown		StCNGC2	StCNGC4		StCNGC8				StCNGC16
Others	dOCT	unknown		StCNGC2
Others	ABRE3a	unknown			StCNGC4								StCNGC18
Others	ABRE4	unknown			StCNGC4								StCNGC18
Others	AT~TATA-box	unknown			StCNGC4		StCNGC8
Others	MYB-like sequence	unknown			StCNGC4	StCNGC5		StCNGC14	StCNGC15-1		StCNGC16	StCNGC17	StCNGC18
Others	Myb-binding site	unknown			StCNGC4		StCNGC8		StCNGC15-1
Others	STRE	unknown	StCNGC1		StCNGC4	StCNGC5	StCNGC8	StCNGC14	StCNGC15-1				StCNGC18
Others	Unnamed__2	unknown	StCNGC1		StCNGC4
Others	W box	unknown			StCNGC4		StCNGC8	StCNGC14			StCNGC16	StCNGC17	StCNGC18
Others	AT~TATA-box	unknown	StCNGC1							StCNGC15-2	StCNGC16	StCNGC17
Others	Unnamed__1	unknown	StCNGC1			StCNGC5	StCNGC8						StCNGC18
Others	DRE1	unknown									StCNGC16
Others	Myb	unknown				StCNGC5		StCNGC14	StCNGC15-1		StCNGC16		StCNGC18
Others	MYB recognition site	unknown					StCNGC8
Others	Unnamed__16	unknown					StCNGC8
Others	CCGTCC motif	unknown				StCNGC5				StCNGC15-2
Others	CCGTCC-box	unknown				StCNGC5				StCNGC15-2		StCNGC17
Others	WRE3	unknown				StCNGC5		StCNGC14
Others	P-box	unknown								StCNGC15-2
Others	TCA	unknown						StCNGC14				StCNGC17	StCNGC18
Others	re2f-1	unknown											StCNGC18
