# Supplementary material for: Genome-wide identification of cyclic nucleotide-gated channel gene family in Solanum tuberosum and silencing of StCNGC2 provides resistance to Pectobacterium carotovorum
Source: Front Plant Sci. 2025 Jul 15;16:1614191. doi: 10.3389/fpls.2025.1614191 (PMC12303897; doi:10.3389/fpls.2025.1614191)
Supplement: Supplementary file 6 [file Table5.xlsx]

## Sheet:  Table S5
Table S5. Gene expression levels (Fold change) of StCNGCs in different tissues and under different stress conditions
Gene	Leaf	Tuber	Root	Stem	Flower	Mock for heat stress	High temperature (42℃ for 2 d)	Mock for cold stress	Low temperature (4℃ for 5 d)	Mock for drought stress	Drought (withholding water for 8 d)	Mock for pathogen inoculation	Late blight (P. infestans 88069 at 48 hpi)	Gray mold (B. cinerea B05.10 at 48 hpi)	Blackleg (P. carotovora 212 at 48 hpi)
StCNGC1	1	0.01	0.13	0.6	0.63	1	1.78122	1	2.74064	1	1.91472	1	11.1918	1.31089	1.11871
StCNGC2	1	0.03	0.12	0.15	5.71	1	2.23086	1	2.95686	1	4.10099	1	9.56157	5.64774	6.63199
StCNGC4	1	0.01	0	0.26	2.3	1	1.44205	1	2.84885	1	1.92854	1	0.327508	0.27157	0.103348
StCNGC5	1	4.49	18.04	3.91	36.7	1	1.23258	1	2.20274	1	1.17459	1	4.68357	0.037724	2.23253
StCNGC8	1	0.34	0.16	0.24	21.25	1	4.28414	1	3.30202	1	1.78224	1	2.79174	56.9718	23.1466
StCNGC14	1	0.34	1.04	0.18	13.48	1	3.06971	1	1.86813	1	1.81976	1	2.85363	8.18193	4.54525
StCNGC15-1	1	0.64	9.43	1.06	23.47	1	1.76873	1	2.44023	1	2.16562	1	10.0925	13.9513	2.21642
StCNGC15-2	1	1.06	0.37	0.27	598.28	1	6.72878	1	1.17894	1	1.36228	1	10.9809	519.76	718.759
StCNGC16	1	1.97	0.32	0.44	274.51	1	2.42981	1	2.02638	1	0.977762	1	20.8946	181.208	87.5262
StCNGC17	1	7.37	18.52	7.81	102.51	1	1.30803	1	2.6665	1	1.16473	1	4.33982	2.30361	3.13384
StCNGC18	1	0.11	0.01	0.12	108.2	1	11.3934	1	8.32352	1	3.46485	1	12.6007	187.68	86.512
