# Supplementary material for: Genome-wide identification of cyclic nucleotide-gated channel gene family in Solanum tuberosum and silencing of StCNGC2 provides resistance to Pectobacterium carotovorum
Source: Front Plant Sci. 2025 Jul 15;16:1614191. doi: 10.3389/fpls.2025.1614191 (PMC12303897; doi:10.3389/fpls.2025.1614191)
Supplement: Supplementary file 7 [file Table6.xlsx]

## Sheet:  Table S6
Table S6. The levels of gene expression (FPKM values）
Gene	Root	Stem	Leaf	Flowers	Tuber
StCNGC1	9.03516	10.8371	17.7203	2.12482	2.09651
StCNGC2	5.15159	53.5055	19.2434	106.303	17.166
StCNGC4	11.3135	7.49214	17.7985	11.5198	9.75405
StCNGC5	67.0452	36.75	33.3429	36.6954	23.3277
StCNGC8	0.288995	0	0.0749617	22.3319	0
StCNGC14	3.64591	1.30656	3.05786	1.47227	1.88845
StCNGC15-1	6.69493	8.96139	5.75873	2.54161	7.90321
StCNGC16	0.56063	1.17798	0	33.0234	1.43131
StCNGC17	27.0784	13.6653	12.5162	8.86632	10.4984
StCNGC18	2.71929	1.46923	0.534889	100.908	0.490056
