# Supplementary material for: Genome-wide identification of cyclic nucleotide-gated channel gene family in Solanum tuberosum and silencing of StCNGC2 provides resistance to Pectobacterium carotovorum
Source: Front Plant Sci. 2025 Jul 15;16:1614191. doi: 10.3389/fpls.2025.1614191 (PMC12303897; doi:10.3389/fpls.2025.1614191)
Supplement: Supplementary file 8 [file Table7.xlsx]

## Sheet:  Table S7
Table S7. Primer sequences of StCNGCs used in RT-qPCR assays
Gene	Forward primer (5’-3’)	Reverse primer (5’-3’)	Product size (bp)
StCNGC1	ACCGCTTGTGTTCTTCGTTC	TGGAAGGACTGCTACAACGT	189
StCNGC2	GTTCGGGCGTGTATTAGACC	GAATCACCGTGACGATAGCC	182
StCNGC4	ATGCTAGGCCCTGGAAACTT	ATCTGGCGCTTCTCTTCACT	208
StCNGC5	AGAAGGCGTGACTCAGAACA	CTCCTGAGATCCTTGGGCAA	152
StCNGC8	ATTGCTCCATCTTCCCGTGT	TGGTGCAGGAAGAACGGAAA	120
StCNGC14	CATCGCCAACTTCCTCAGGA	TAGGTGGCGTTGGATGTCAC	141
StCNGC15-1	CTGCAGTTTTGAGGAGCGTT	TCTTCAAGCCCCACCATAGG	224
StCNGC15-2	CCTCTGCCTACTGAACCACG	CCCCTCATGCTTCCACCTTT	125
StCNGC16	TTTACGACCAGCAAAAGCCC	AGATTGTCGGTGCCCATACA	169
StCNGC17	TGCAGTCTTTGACGTTGAGG	AGGCAGGCCATGTAAAATTG	176
StCNGC18	GAAGCCGCCCGTGAAATTAC	TTCACGCGGGTCCATAACAA	144
StEF1a	TGGTGATTTCACGGGGAGGG	CGAACTGAGTTGCGCCAGAC	101
StPR1	TGGTGATTTCACGGGGAGGG	CGAACTGAGTTGCGCCAGAC	135
